# Supplementary material for: Cytochrome P450 Genes Mediate High-Temperature Adaptation Under Diverging Humidity Conditions in Tuta absoluta
Source: Int J Mol Sci. 2026 Mar 24;27(7):2935. doi: 10.3390/ijms27072935 (PMC13072793; doi:10.3390/ijms27072935)
Supplement: Supplementary file 1 [file ijms-27-02935-s001.zip]

Archive with 1 entries (1 files):
- ijms-4166147-supplementary.pdf
